# Supplementary material for: Small Molecules as Toll-like Receptor 4 Modulators Drug and In-House Computational Repurposing
Source: Biomedicines. 2022 Sep 19;10(9):2326. doi: 10.3390/biomedicines10092326 (PMC9496124; doi:10.3390/biomedicines10092326)
Supplement: Supplementary file 1 [file biomedicines-10-02326-s001.zip]

Archive with 1 entries (1 files):
- biomedicines-1853568-supplementary materials.pdf
